# Supplementary material for: Circulation of ESBL-producing Klebsiella pneumoniae at the human–animal–environment interface in farms on the central coast of Peru
Source: Front Public Health. 2026 Feb 5;14:1736106. doi: 10.3389/fpubh.2026.1736106 (PMC12916674; doi:10.3389/fpubh.2026.1736106)
Supplement: Supplementary file 1 [file Table_1.xlsx]

## Sheet: Supplementary table S1
Supplementary Table S1. Metadata of ESBL-Klebsiella pneumoniae (ESBL-Kp) isolates from farms in rural Peru, including source, district with farm ID, Sequence Type (ST), Vitek® AMR phenotype, BV-BRC-predicted AMR phenotype, total AMR and virulence genes, and plasmid replicons (R: resistant, I: intermediate, S:susceptible).
Source	District with farm ID	ST	Antibiotics ( Minimum inhibitory concentration)							BV-BRC Predicted resistance	AMR genes	Virulence genes	Plasmid replicons
			Ampicillim/ Sulbactam	Ceftazidime	Cefepime	Ertapenem	Meropenem	Amikacin	Ciprofloxacin
Water	San Bartolo-G8	ST1	R	R	R	S	S	S	R	amipicillin_sulbactam, ampicillin_clavulanic_acid, aztreonam, cefazolin, cefepime, cefotaxime, ceftazidime, ceftriaxone, cefuroxime_sodium, ciprofloxacin, co_trimoxazole, levofloxacin, nitrofurantoin, tetracycline, ticarcillin_clavulanate, tigecycline, tobramycin, trimethoprim_sulfobactam, trimotheprim	ArnT, CRP, K.p KpnE, K.p KpnF, K.p KpnG, K.p OmpK37, LptD, MdtQ, OmpA, PmrF, S. flexneri acrA, acrB, baeR, emrB, emrR, eptB, leuO, marA, msbA, rsmA, mdtB, mdtC, adeF, gyrA, AAC(6')-Ib10, APH(3'')-Ib, APH(3')-Ia, APH(6)-Id, blaCTX-M-15, FosA6, blaOXA-1, blaOXA-900, QnrB1, blaSHV-1, blaTEM-1, adeF, catB3, dfrA14, oqxA, sul2, tet(C), E. coli UhpT with mutation conferring resistance to fosfomycin, E.…	acrA, acrB, clpV/tssH, dotU/tssL, entA, entB, entC, entD, entE, entF, entS, fepA, fepB, fepC, fepD, fepG, fes, fimA, fimB, fimC, fimD, fimE, fimF, fimG, fimH, fimI, fimK, fur, , galF, gndA, hcp/tssD, icmF/tssM, , iroE, iutA, mrkA, mrkB, mrkC, mrkD, mrkF, mrkH, mrkI, mrkJ, ompA, rcsA, rcsB, rfbA, rfbB, rfbD, rpoS, sciN/tssJ, tssF, tssG, ugd, vasE/tssK, vipA/tssB, vipB/tssC, yagZ/ecpA	IncFIB(K)
Cow	Huaura-G4	ST11	R	R	R	S	S	S	R	amipicillin_sulbactam, ampicillin_clavulanic_acid, aztreonam, cefazolin, cefepime, cefotaxime, cefoxitin, ceftazidime, ceftriaxone, cefuroxime_sodium, chloramphenicol, ciprofloxacin, co_trimoxazole, levofloxacin, nitrofurantoin, tazobactam_piperacillin, tetracycline, tigecycline, trimethoprim_sulfobactam, trimotheprim	ArnT, CRP, K.p KpnE, K.p KpnF, K.p KpnG, K.p KpnH, K.p OmpK37, LptD, MdtQ, Mrx, OmpA, PmrF, S. flexneri acrA, acrB, acrD, baeR, emrR, eptB, leuO, marA, msbA, rsmA, mdtB, mdtC, gyrA, AAC(6')-Ib10, APH(3')-Ia, blaCTX-M-27, blaDHA-1, FosA6, QnrB4, blaSHV-11, aadA16, arr-3, dfrA27, floR, oqxA, oqxB, sul1, tet(D), E. coli UhpT with mutation conferring resistance to fosfomycin, E. coli AcrAB-TolC with …	acrA, acrB, clpV/tssH, dotU/tssL, entA, entB, entC, , entE, entF, entS, fepA, fepB, fepC, fepD, fepG, fes, fimA, fimB, fimC, fimD, fimE, fimF, fimG, fimH, fimI, fimK, fur, , galF, gndA, hcp/tssD, icmF/tssM, iroE, iutA, mrkA, mrkB, mrkC, mrkD, mrkF, mrkH, mrkI, mrkJ, ompA, rcsA, rcsB, rfbK1, rpoS, sciN/tssJ, tssF, tssG, ugd, vasE/tssK, , vipA/tssB, vipB/tssC, yagZ/ecpA	Col440I, IncFIB(K), IncFIB(pKPHS1), IncFII(K), repB(R1701)
Cow	Huaura-G5	ST11	R	R	R	S	S	S	R	amipicillin_sulbactam, ampicillin_clavulanic_acid, aztreonam, cefazolin, cefepime, cefotaxime, cefoxitin, ceftazidime, ceftriaxone, cefuroxime_sodium, chloramphenicol, ciprofloxacin, co_trimoxazole, levofloxacin, nitrofurantoin, tazobactam_piperacillin, tetracycline, tigecycline, trimethoprim_sulfobactam, trimotheprim	ArnT, CRP, K.p KpnE, K.p KpnF, K.p KpnG, K.p OmpK37, LptD, MdtQ, Mrx, OmpA, PmrF, S. flexneri acrA, acrB, baeR, emrB, emrR, eptB, leuO, marA, msbA, rsmA, mdtB, mdtC, adeF, gyrA, AAC(6')-Ib10, APH(3')-Ia, blaCTX-M-27, blaDHA-1, FosA6, QnrB4, blaSHV-11, aadA11, adeF, arr-3, dfrA27, floR, oqxA, oqxB, sul1, tet(D), E. coli UhpT with mutation conferring resistance to fosfomycin, E. coli AcrAB-TolC wit…	acrA, acrB, clpV/tssH, dotU/tssL, entA, entB, entC, , entE, entF, entS, fepA, fepB, fepC, fepD, fepG, fes, fimA, fimB, fimC, fimD, fimE, fimF, fimG, fimH, fimI, fimK, fur, , galF, gndA, hcp/tssD, icmF/tssM, , iroE, iutA, mrkA, mrkB, mrkC, mrkD, mrkF, mrkH, mrkI, mrkJ, ompA, rcsA, rcsB, rfbK1, rpoS, sciN/tssJ, tssF, tssG, ugd, vasE/tssK, , vipA/tssB, vipB/tssC, yagZ/ecpA	Col(pHAD28), IncFIB(K), IncFIB(pKPHS1), IncFII(K), repB(R1701)
Dog	Huaura-G5	ST11	R	R	R	I	S	S	R	amipicillin_sulbactam, ampicillin_clavulanic_acid, aztreonam, cefazolin, cefepime, cefotaxime, cefoxitin, ceftazidime, ceftriaxone, cefuroxime_sodium, chloramphenicol, ciprofloxacin, co_trimoxazole, levofloxacin, nitrofurantoin, tazobactam_piperacillin, tetracycline, tigecycline, trimethoprim_sulfobactam, trimotheprim	ArnT, CRP, K.p KpnE, K.p KpnF, K.p KpnG, K.p KpnH, K.p OmpK37, LptD, MdtQ, Mrx, OmpA, PmrF, S. flexneri acrA, acrB, baeR, emrR, eptB, leuO, marA, msbA, rsmA, mdtB, mdtC, adeF, gyrA, AAC(6')-Ib10, APH(3')-Ia, blaCTX-M-27, blaDHA-1, FosA6, QnrB4, blaSHV-11, aadA16, adeF, arr-3, dfrA27, floR, oqxA, oqxB, sul1, tet(D), E. coli UhpT with mutation conferring resistance to fosfomycin, E. coli AcrAB-TolC…	acrA, acrB, clpV/tssH, dotU/tssL, entA, entB, entC, entE, entF, entS, fepA, fepB, fepC, fepD, fepG, fes, fimA, fimB, fimC, fimD, fimE, fimF, fimG, fimH, fimI, fimK, fur, galF, gndA, hcp/tssD, icmF/tssM, , iroE, iutA, mrkA, mrkB, mrkC, mrkD, mrkF, mrkH, mrkI, mrkJ, ompA, rcsA, rcsB, rfbK1, rpoS, sciN/tssJ, tssF, tssG, ugd, vasE/tssK, vipA/tssB, vipB/tssC, yagZ/ecpA	Col(pHAD28), IncFIB(K), IncFIB(pKPHS1), IncFII(K), repB(R1701)
Water	Huaura-G4	ST37	I	R	R	S	S	S	R	ampicillin_clavulanic_acid, cefazolin, cefotaxime, ceftriaxone, cefuroxime_sodium, ciprofloxacin, co_trimoxazole, levofloxacin, nitrofurantoin, tobramycin, trimethoprim_sulfobactam, trimotheprim	ArnT, CRP, K.p KpnE, K.p KpnF, K.p KpnG, K.p KpnH, K.p OmpK37, LptD, MdtQ, Mrx, OmpA, PmrF, S. flexneri acrA, acrB, baeR, emrR, eptB, leuO, marA, msbA, rsmA, mdtB, mdtC, adeF, gyrA, AAC(6')-Ib10, APH(3')-Ia, blaCTX-M-27, FosA6, QnrB2, blaSHV-11, aadA11, aadA2, adeF, arr-3, dfrA12, dfrA27, floR, oqxA, oqxB, sul1, E. coli UhpT with mutation conferring resistance to fosfomycin, E. coli AcrAB-TolC wi…	acrA, acrB, clpV/tssH, dotU/tssL, entA, entB, entC, entD, entE, entF, entS, fepA, fepB, fepC, fepD, fepG, fes, fimA, fimB, fimC, fimD, fimE, fimF, fimG, fimH, fimI, fimK, fur, , galF, gndA, hcp/tssD, icmF/tssM, impA/tssA, iroE, iutA, mrkA, mrkB, mrkC, mrkD, mrkF, mrkH, mrkI, mrkJ, ompA, rcsA, rcsB, rpoS, sciN/tssJ, tssF, tssG, ugd, vasE/tssK, vipA/tssB, , yagZ/ecpA	IncFIA(HI1), IncFIB(K)(pCAV1099-114), IncR, repB(R1701)
Human	San Bartolo-G5	ST45	I	R	R	S	S	S	S	amipicillin_sulbactam, amoxicillin, ampicillin, aztreonam, cefazolin, cefotaxime, ceftiofur, ceftriaxone, cefuroxime_sodium, cephalothin, co_trimoxazole, doxycycline, imipenem, nalidixic acid, norfloxacin, streptomycin, sulfamethoxazole, trimotheprim	ArnT, CRP, K.p KpnE, K.p KpnF, K.p KpnG, K.p OmpK37, LptD, MdtQ, OmpA, PmrF, S. flexneri acrA, acrB, acrD, baeR, emrB, emrR, eptB, leuO, marA, msbA, rsmA, mdtB, mdtC, adeF, APH(3'')-Ib, APH(6)-Id, blaCTX-M-15, FosA6, blaSHV-1, blaTEM-1, adeF, oqxA, sul2, A. baumannii AbaF, E. coli AcrAB-TolC with MarR mutations conferring resistance to ciprofloxacin and tetracycline, E. coli UhpT with mutation co…	acrA, acrB, clpV/tssH, dotU/tssL, entA, entB, entC, entD, entE, entF, entS, fepA, fepB, fepC, fepD, fepG, fes, fimA, fimB, fimC, fimD, fimE, fimF, fimG, fimH, fimI, fimK, fur, fyuA, galF, gndA, hcp/tssD, icmF/tssM, impA/tssA, iroE, irp1, irp2, iutA, mrkA, mrkB, mrkC, mrkD, mrkF, mrkH, mrkI, mrkJ, ompA, rcsA, rcsB, rfbA, rfbB, rfbD, rfbK1, rpoS, sciN/tssJ, tssF, tssG, ugd, vasE/tssK, , vipA/tssB, …	IncFIB(K)
Pig	San Bartolo-G4	ST111	I	R	R	S	S	S	R	amipicillin_sulbactam, ampicillin_clavulanic_acid, aztreonam, cefazolin, cefepime, cefotaxime, ceftazidime, ceftriaxone, cefuroxime_sodium, ciprofloxacin, co_trimoxazole, levofloxacin, nitrofurantoin, tetracycline, tigecycline, trimethoprim_sulfobactam, trimotheprim	ArnT, CRP, K.p KpnE, K.p KpnF, K.p KpnG, K.p OmpK37, LptD, MdtQ, OmpA, PmrF, S. flexneri acrA, acrB, baeR, emrB, emrR, eptB, leuO, marA, msbA, rsmA, mdtB, mdtC, adeF, gyrA, blaCTX-M-15, FosA6, blaOXA-900, blaSHV-11, blaTEM-1, aadA, adeF, dfrA17, oqxA, oqxB, sul1, tet(C), E. coli UhpT with mutation conferring resistance to fosfomycin, E. coli AcrAB-TolC with MarR mutations conferring resistance to…	acrA, acrB, clpV/tssH, dotU/tssL, entA, entB, entC, entD, entE, entF, entS, fepA, fepB, fepC, fepD, fepG, fes, fimA, fimB, fimC, fimD, fimE, fimF, fimG, fimH, fimI, fimK, fur, fyuA, galF, gndA, hcp/tssD, icmF/tssM, , iroE, irp1, irp2, iutA, mrkA, mrkB, mrkC, mrkD, mrkF, mrkH, mrkI, mrkJ, ompA, rcsA, rcsB, rfbA, rfbB, rfbD, , rpoS, sciN/tssJ, tssF, tssG, ugd, vasE/tssK, , vipA/tssB, vipB/tssC, yag…	IncFIB(K)
Pig	San Bartolo-G4	ST307	R	R	R	S	S	S	R	amipicillin_sulbactam, ampicillin_clavulanic_acid, aztreonam, cefazolin, cefepime, cefotaxime, ceftazidime, ceftriaxone, cefuroxime_sodium, chloramphenicol, ciprofloxacin, co_trimoxazole, geamycin, levofloxacin, nitrofurantoin, tazobactam_piperacillin, tetracycline, ticarcillin_clavulanate, tigecycline, tobramycin, trimethoprim_sulfobactam, trimotheprim	ArnT, CRP, K.p KpnE, K.p KpnF, K.p KpnG, K.p OmpK37, LptD, MdtQ, OmpA, PmrF, S. flexneri acrA, acrB, baeR, emrB, emrR, eptB, leuO, marA, msbA, rsmA, mdtB, mdtC, adeF, gyrA, AAC(3)-IIc, AAC(6')-Ib10, APH(3'')-Ib, APH(3')-Ia, APH(6)-Id, blaCTX-M-15, FosA6, blaOXA-1, QnrB1, blaSHV-28, blaTEM-1, aadA2, adeF, catB3, dfrA12, floR, oqxA, sul1, sul2, tet(A), A. baumannii AbaF, E. coli UhpT with mutation …	acrA, acrB, clpV/tssH, dotU/tssL, entA, entB, entC, , entE, entF, entS, fepA, fepB, fepC, fepD, fepG, fes, fimA, fimB, fimC, fimD, fimE, fimF, fimG, fimH, fimI, fimK, fur, , galF, gndA, hcp/tssD, icmF/tssM, , iroE, iutA, mrkA, mrkB, mrkC, mrkD, mrkF, mrkH, mrkI, mrkJ, ompA, rcsA, rcsB, rfbA, rfbB, rfbD, , rpoS, sciN/tssJ, tssF, tssG, ugd, vasE/tssK, , vipA/tssB, vipB/tssC, yagZ/ecpA	IncFIB(K)
Cow	Huaura-G3	ST348	R	R	R	S	S	S	R	amipicillin_sulbactam, ampicillin_clavulanic_acid, aztreonam, cefazolin, cefepime, cefotaxime, ceftazidime, ceftriaxone, cefuroxime_sodium, ciprofloxacin, co_trimoxazole, nitrofurantoin, tetracycline, ticarcillin_clavulanate, tigecycline, tobramycin, trimethoprim_sulfobactam, trimotheprim	ArnT, CRP, K.p KpnE, K.p KpnF, K.p KpnG, K.p KpnH, K.p OmpK37, LptD, MdtQ, OmpA, PmrF, S. flexneri acrA, acrB, baeR, emrR, eptB, leuO, marA, msbA, rsmA, mdtB, mdtC, adeF,, AAC(6')-Ib10, APH(3'')-Ib, APH(6)-Id, blaCTX-M-15, FosA6, blaOXA-1, QnrB1, blaSHV-11, blaTEM-1, adeF, catB3, dfrA14, oqxA, oqxB, sul2, tet(C), A. baumannii AbaF, E. coli AcrAB-TolC with MarR mutations conferring resistance to c…	acrA, acrB, clpV/tssH, dotU/tssL, entA, entB, entC, entE, entF, entS, f epA, fepB, fepC, fepD, fepG, fes, fimA, fimB, fimC, fimD, fimE, fimF, fimG, fimH, fimI, fimK, fur, fyuA, galF, gndA, hcp/tssD, icmF/tssM, impA/tssA, iroE, irp1, irp2, iutA, mrkA, mrkB, mrkC, mrkD, mrkF, mrkH, mrkI, mrkJ, ompA, rcsA, rcsB, rfbA, rfbB, rfbD, rfbK1, rpoS, sciN/tssJ, tssF, tssG, ugd, vasE/tssK, vgrG/tssI, vipA/ts…	IncFIB(K), IncFII(K)
Water	Huaura-G3	ST348	R	R	R	S	S	S	R	amipicillin_sulbactam, ampicillin_clavulanic_acid, aztreonam, cefazolin, cefepime, cefotaxime, ceftazidime, ceftriaxone, cefuroxime_sodium, ciprofloxacin, co_trimoxazole, nitrofurantoin, tetracycline, ticarcillin_clavulanate, tigecycline, tobramycin, trimethoprim_sulfobactam, trimotheprim	ArnT, CRP, K.p KpnE, K.p KpnF, K.p KpnG, K.p OmpK37, LptD, MdtQ, OmpA, PmrF, S. flexneri acrA, acrB, acrD, baeR, emrB, emrR, eptB, leuO, marA, msbA, rsmA, mdtB, mdtC, adeF,, AAC(6')-Ib10, APH(3'')-Ib, APH(6)-Id, blaCTX-M-15, FosA6, blaOXA-1, QnrB1, blaSHV-11, blaTEM-1, adeF, catB3, dfrA14, oqxA, sul2, tet(C), A. baumannii AbaF, E. coli AcrAB-TolC with MarR mutations conferring resistance to cipro…	acrA, acrB, clpV/tssH, dotU/tssL, entA, entB, entC, , entE, entF, entS, fepA, fepB, fepC, fepD, fepG, fes, fimA, fimB, fimC, fimD, fimE, fimF, fimG, fimH, fimI, fimK, fur, fyuA, galF, gndA, hcp/tssD, icmF/tssM, impA/tssA, iroE, irp1, irp2, iutA, mrkA, mrkB, mrkC, mrkD, mrkF, mrkH, mrkI, mrkJ, ompA, rcsA, rcsB, rfbA, rfbB, rfbD, rfbK1, rpoS, sciN/tssJ, tssF, tssG, ugd, vasE/tssK, vgrG/tssI, vipA/t…	IncFIB(K), IncFII(K)
Pig	San Bartolo-G3	ST789	R	R	R	S	S	S	R	amipicillin_sulbactam, ampicillin_clavulanic_acid, aztreonam, cefazolin, cefepime, cefotaxime, ceftazidime, ceftriaxone, cefuroxime_sodium, co_trimoxazole, tetracycline, ticarcillin_clavulanate, tigecycline, tobramycin, trimethoprim_sulfobactam, trimotheprim	ArnT, CRP, K.p KpnE, K.p KpnF, K.p KpnG, K.p OmpK37, LptD, MdtQ, Mrx, OmpA, PmrF, S. flexneri acrA, acrB, acrD, baeR, emrB, emrR, eptB, leuO, marA, msbA, rsmA, mdtB, mdtC,, AAC(6')-Ib10, APH(3')-Ia, blaCTX-M-15, FosA6, blaOXA-1, blaOXA-900, QnrB11, QnrB12, QnrB19, QnrB5, QnrB50, QnrB54, QnrB80, blaSHV-25, blaTEM-1, aadA2, catB3, dfrA12, oqxA, oqxB, sul1, tet(A), E. coli UhpT with mutation conferr…	acrA, acrB, clpV/tssH, dotU/tssL, entA, entB, entC, entD, entE, entF, entS, fepA, fepB, fepC, fepD, fepG, fes, fimA, fimB, fimC, fimD, fimE, fimF, fimG, fimH, fimI, fimK, fur, , galF, gndA, hcp/tssD, icmF/tssM, , iroE, iutA, , , mrkA, mrkB, mrkC, mrkD, mrkF, mrkH, mrkI, mrkJ, ompA, rcsA, rcsB, rfbA, rfbB, rfbD, , rpoS, sciN/tssJ, tssF, tssG, ugd, vasE/tssK, , vipA/tssB, vipB/tssC, yagZ/ecpA	Col(pHAD28), IncFIB(K), IncFII(K)
Dog	San Bartolo-G6	ST789	R	R	R	S	S	S	R	amipicillin_sulbactam, ampicillin_clavulanic_acid, aztreonam, cefazolin, cefepime, cefotaxime, ceftazidime, ceftriaxone, cefuroxime_sodium, co_trimoxazole, tetracycline, ticarcillin_clavulanate, tigecycline, tobramycin, trimethoprim_sulfobactam, trimotheprim	ArnT, CRP, K.p KpnE, K.p KpnF, K.p KpnG, K.p OmpK37, LptD, MdtQ, Mrx, OmpA, PmrF, S. flexneri acrA, acrB, acrD, baeR, emrB, emrR, eptB, leuO, marA, msbA, rsmA, mdtB, mdtC, adeF, AAC(6')-Ib10, APH(3')-Ia, blaCTX-M-15, FosA6, blaOXA-1, blaOXA-900, QnrB11, QnrB12, QnrB19, QnrB21, QnrB25, QnrB50, QnrB54, QnrB71, QnrB73, QnrB80, blaSHV-25, blaTEM-1, aadA2, adeF, catB3, dfrA12, oqxA, sul1, tet(A), E. c…	acrA, acrB, clpV/tssH, dotU/tssL, entA, entB, entC, entD, entE, entF, entS, fepA, fepB, fepC, fepD, fepG, fes, fimA, fimB, fimC, fimD, fimE, fimF, fimG, fimH, fimI, fimK, fur, galF, gndA, hcp/tssD, icmF/tssM, , iroE, iutA, mrkA, mrkB, mrkC, mrkD, mrkF, mrkH, mrkI, mrkJ, ompA, rcsA, rcsB, rfbA, rfbB, rfbD, rpoS, sciN/tssJ, tssF, tssG, ugd, vasE/tssK, vipA/tssB, vipB/tssC, yagZ/ecpA	Col(pHAD28), IncFIB(K), IncFII(K)
Water	Huaura-G7	ST881	I	R	R	S	S	S	R	amikacin, amipicillin_sulbactam, aztreonam, cefepime, cefoxitin, ceftazidime, ceftazidime_avibactam, chloramphenicol, ciprofloxacin, colistin, ertapenem, imipenem, levofloxacin, meropenem, nitrofurantoin, tazobactam_piperacillin, ticarcillin_clavulanate	ArnT, CRP, CrcB, Kp KpnE, K.p KpnF, K.p KpnG, K.p OmpK37, LptD, MdtQ, OmpA, PmrF, S. flexneri acrA, acrB, acrD, baeR, emrB, emrR, eptB, leuO, marA, msbA, rsmA, mdtB, mdtC, adeF,, AAC(3)-IId, APH(3’’)-Ib, APH(6)-IdV, blaCTX-M-14, FosA6, QnrS1, blaSHV-27, adeF, oqxA, sul1, sul2, tet(C), E. coli UhpT with mutation conferring resistance to fosfomycin, E. coli AcrAB-TolC with MarR mutations conferring…	acrA, acrB, clpV/tssH, dotU/tssL, entA, entB, entC, entE, entF, entS, fepA, fepB, fepC, fepD, fepG, fes, fimA, fimB, fimC, fimD, fimE, fimF, fimG, fimH, fimI, fimK, fur, galF, gndA, hcp/tssD, icmF/tssM, iroE, iutA, mrkA, mrkB, mrkC, mrkD, mrkF, mrkH, mrkI, mrkJ, ompA, rcsA, r csB, rfbA, rfbB, rfbD, rfbK1, rpoS, sciN/tssJ, tssF, tssG, ugd, vasE/tssK, vipA/tssB, vipB/tssC, yagZ/ecpA	IncFIB(K)
Cow	Huaura-G8	ST983	R	R	R	S	S	S	I	amipicillin_sulbactam, ampicillin_clavulanic_acid, aztreonam, cefazolin, cefepime, cefotaxime, ceftazidime, ceftriaxone, cefuroxime_sodium, co_trimoxazole, tetracycline, tigecycline, trimethoprim_sulfobactam, trimotheprim	ArnT, CRP, K.p KpnE, K.p KpnF, K.p KpnG, K.p KpnH, K.p OmpK37, LptD, MdtQ, OmpA, PmrF, S. flexneri acrA, acrB, baeR, emrR, eptB, leuO, marA, msbA, rsmA, mdtB, mdtC, adeF, APH(3'')-Ib, APH(6)-Id, blaCTX-M-15, FosA6, QnrB1, blaSHV-168, blaTEM-1, adeF, dfrA14, oqxA, sul2, tet(C), A. baumannii AbaF, E. coli AcrAB-TolC with MarR mutations conferring resistance to ciprofloxacin and tetracycline, E. col…	acrA, acrB, clpV/tssH, dotU/tssL, entA, entB, entC, entD, entE, entF, entS, fepA, fepB, fepC, fepD, fepG, fes, fimA, fimB, fimC, fimD, fimE, fimF, fimG, fimH, fimI, fimK, fur, fyuA, galF, gndA, hcp/tssD, icmF/tssM, , iroE, irp1, irp2, iutA, mrkA, mrkB, mrkC, mrkD, mrkF, mrkH, mrkI, mrkJ, ompA, rcsA, rcsB, rpoS, sciN/tssJ, tssF, tssG, ugd, vasE/tssK, , vipA/tssB, vipB/tssC, yagZ/ecpA, ybtA, ybtE, …	IncFIB(K)
Human	Huaura-G8	ST983	R	R	R	S	S	S	I	amipicillin_sulbactam, ampicillin_clavulanic_acid, aztreonam, cefazolin, cefepime, cefotaxime, ceftazidime, ceftriaxone, cefuroxime_sodium, co_trimoxazole, tetracycline, tigecycline, trimethoprim_sulfobactam, trimotheprim	ArnT, CRP, K.p KpnE, K.p KpnF, K.p KpnG, K.p OmpK37, LptD, MdtQ, OmpA, PmrF, S. flexneri acrA, acrB, baeR, emrB, emrR, eptB, leuO, marA, msbA, rsmA, mdtB, mdtC, adeF, APH(3'')-Ib, APH(6)-Id, blaCTX-M-15, FosA6, QnrB1, blaSHV-168, blaTEM-1, adeF, dfrA14, oqxA, oqxB, sul2, tet(C), A. baumannii AbaF, E. coli AcrAB-TolC with MarR mutations conferring resistance to ciprofloxacin and tetracycline, E. c…	acrA, acrB, clpV/tssH, dotU/tssL, entA, entB, entC, entD, entE, entF, entS, fepA, fepB, fepC, fepD, fepG, fes, fimA, fimB, fimC, fimD, fimE, fimF, fimG, fimH, fimI, fimK, fur, fyuA, galF, gndA, hcp/tssD, icmF/tssM, , iroE, irp1, irp2, iutA, mrkA, mrkB, mrkC, mrkD, mrkF, mrkH, mrkI, mrkJ, ompA, rcsA, rcsB, rpoS, sciN/tssJ, tssF, tssG, ugd, vasE/tssK, , vipA/tssB, vipB/tssC, yagZ/ecpA, ybtA, ybtE, …	IncFIB(K)
