# Supplementary material for: Circulation of ESBL-producing Klebsiella pneumoniae at the human–animal–environment interface in farms on the central coast of Peru
Source: Front Public Health. 2026 Feb 5;14:1736106. doi: 10.3389/fpubh.2026.1736106 (PMC12916674; doi:10.3389/fpubh.2026.1736106)
Supplement: Supplementary file 2 [file Table_2.xlsx]

## Sheet: Supplementary table S2
Supplementary Table S2. Vitek® phenotypic resistance and BV-BRC-predicted resistance of ESBL-Klebsiella pneumoniae (ESBL-Kp) isolates from farms in rural Peru. (0: susceptible, 1: resistant)
Source	District with farm ID	ST	VITEK®2 AES System resistance							BV-BRC Predicted resistance
			Ampicillim/ Sulbactam	Ceftazidime	Cefepime	Ertapenem	Meropenem	Amikacin	Ciprofloxacin	Ampicillim/ Sulbactam	Ceftazidime	Cefepime	Ertapenem	Meropenem	Amikacin	Ciprofloxacin
Water	San Bartolo-G8	ST1	1	1	1	0	0	0	1	1	1	1	0	0	0	1
Cow	Huaura-G4	ST11	1	1	1	0	0	0	1	1	1	1	0	0	0	1
Cow	Huaura-G5	ST11	1	1	1	0	0	0	1	1	1	1	0	0	0	1
Dog	Huaura-G5	ST11	1	1	1	0	0	0	1	1	1	1	0	0	0	1
Water	Huaura-G4	ST37	0	1	1	0	0	0	1	0	0	0	0	0	0	1
Human	San Bartolo-G5	ST45	0	1	1	0	0	0	0	1	0	0	0	0	0	0
Pig	San Bartolo-G4	ST111	0	1	1	0	0	0	1	1	1	1	0	0	0	1
Pig	San Bartolo-G4	ST307	1	1	1	0	0	0	1	1	1	1	0	0	0	1
Cow	Huaura-G3	ST348	1	1	1	0	0	0	1	1	1	1	0	0	0	1
Water	Huaura-G3	ST348	1	1	1	0	0	0	1	1	1	1	0	0	0	1
Pig	San Bartolo-G3	ST789	1	1	1	0	0	0	1	1	1	1	0	0	0	0
Dog	San Bartolo-G6	ST789	1	1	1	0	0	0	1	1	1	1	0	0	0	0
Water	Huaura-G7	ST881	0	1	1	0	0	0	1	1	1	1	0	0	1	1
Cow	Huaura-G8	ST983	1	1	1	0	0	0	0	1	1	1	0	0	0	0
Human	Huaura-G8	ST983	1	1	1	0	0	0	0	1	1	1	0	0	0	0
